# Supplementary material for: Dual Coating of Chitosan and Albumin Negates the Protein Corona-Induced Reduced Vascular Adhesion of Targeted PLGA Microparticles in Human Blood
Source: Pharmaceutics. 2022 May 9;14(5):1018. doi: 10.3390/pharmaceutics14051018 (PMC9143524; doi:10.3390/pharmaceutics14051018)
Supplement: Supplementary file 1 [file pharmaceutics-14-01018-s001.zip]

Archive with 1 entries (1 files):
- pharmaceutics-1676371-supplementary.pdf
